# Supplementary material for: Capturing Compensatory Reserve in Sarcopenia: A Bioengineering Framework for Multidimensional Temporal Analysis of Center-of-Pressure Signals
Source: Bioengineering (Basel). 2025 Oct 23;12(11):1143. doi: 10.3390/bioengineering12111143 (PMC12649375; doi:10.3390/bioengineering12111143)
Supplement: Supplementary file 1 [file bioengineering-12-01143-s001.zip]

Archive with 9 entries (9 files):
- A.1.Detailed calculation of kinematic formulas  .pdf
- A.2. Hyperparameter search ranges for machine learning algorithms  .pdf
- A.3. Complete classification performance of kinematic features across models and postures.pdf
- A.4. Complete classification performance of multidimensional temporal features across models and postures  .pdf
- A.5. Complete classification performance of Alcan (2024) features across models and postures  .pdf
- A.6. SHAP visualizations for kinematic features.pdf
- A.7. Additional SHAP visualizations for multidimensional temporal features.pdf
- A.8. Parameter optimization for DTW (γ selection) and LSTM architecture benchmarking.pdf
- A.9. Complete classification performance of _all-deviation_ framework.pdf
